# Supplementary material for: High-throughput phenotyping of plant resistance to aphids by automated video tracking
Source: Plant Methods. 2015 Jan 30;11:4. doi: 10.1186/s13007-015-0044-z (PMC4318543; doi:10.1186/s13007-015-0044-z)
Supplement: Additional file 4: — R script for feature extraction from EthoVision XT output. [file 13007_2015_44_MOESM4_ESM.txt]

# High-throughput phenotyping of plant resistance to aphids by automated video tracking
# 2014

# Karen J. Kloth1,2,3, Cindy J.M. ten Broeke1, Manus P.M. Thoen1,2,3, 
# Marianne Hanhart-van den Brink1, G.L. Wiegers1,3, Olga E. Krips4, Lucas P.J.J. Noldus4, 
# Marcel Dicke1 and Maarten A. Jongsma3


##  R script for feature extraction from EthoVision XT export files: 
#(1) transformation of data layout and removal of erroneous samples,
	# due to low detection quality, dead aphid or other reason, 
#(2) exclusion of zone transition problems occurring when the aphid’s 
	# centre point is exactly on the border of zone1 and zone2, 
#(3) feature extraction (calculation of e.g. total duration probing, 
	#mean duration per probe , and number of probes) for different probe categories 
	# (all, short, long, sustained, and other probes).  


### Prepare data file in EthoVision:
## Trial list:
	# Annotate plant lines in a column named “acc”
	# Annotate a unique number per replicate in a column named “id”
	# Annotate erroneous samples (with low subject detection, dead aphids etc.) with 
	# “1”in a column with name “excl” 
## Data profile: only data acquired in zone 1 (the leaf disc)
## Define two variables in the Analysis profile: 
	## Probe start time (Trial Control state: latency, starts if action “State of Probing=1”, stops
 	# with the 1st occurrence of Operator 3 becomes true, for 150 intervals (generally aphids do
 	# not make more than 150 probes in 8h)))
	## Probe duration (Trial Control state: duration, starts if action “State of Probing=1”, stops
 	# with the 1st occurrence of Operator 3 becomes true, for 150 intervals.
## Export data 

rm(list=ls(all=TRUE))
dir <-"C:/Folder/Folder/"
setwd(dir)

################################################################
## Part 1. Transform data layout and remove erroneous samples 

# Open EthoVision export file as .csv
y <- read.csv("mydata.csv, sep=",",header=TRUE,colClasses="character")

## the exported file consists of 305 columns:
# columns 1-5: response variables (trial, arena, acc, id, excl)
# columns 6-155: start time of probe 1, probe 2, ...., probe 150
# columns 156-305: duration of probe 1, probe 2, ...., probe 150

# Remove the three of the four header rows and define column names
y <- y[4:nrow(y),]
colnames(y)[1:5] <- c("trial","arena","id","excl")

# Correct values: replace "-" by "0"
y[y=="-"] <- "0"

# Exclude samples (due to low detection, dead aphids or other causes)
y <-y[!(y$excl==1),]

## Independent variables
# These columns should contain numeric variables
# Select independent variables (in this example column 1 to 5)
indep <- y[,c(1:5)]

## Probe start
# Select independent variables and probe start times
yy <- y[,c(1:5, 6:155)]
# Transform layout probe start from 150 columns to 2 column (start time, and probe id)
start <- cbind(yy[gl(nrow(yy),1,150*nrow(yy)),1:5],stack(yy[,6:155]))
colnames(start)[6] <- "pstart"

## Probe duration
# Select independent variables and probe duration
yx <- y[,c(1:5, 156:305)]
# Transform layout probe duration from 150 columns to 2 column (duration, and probe id)
dur <- cbind(yy[gl(nrow(yx),1,150*nrow(yx)),1:5],stack(yx[,6:155]))
colnames(dur)[6] <- "pdur"

# Combine probe start and probe duration
x <- cbind(dur[,1:6],start$pstart)
colnames(x)[7] <- "pstart"

## Change data classification:
# probe start: factor to numeric
x$pstart <- as.numeric(levels(x$pstart))[x$pstart] 
# probe duration: character to numeric
x$pdur <- as.numeric(x$pdur)

# Add column with end time of probes
x$pend <- x$pstart+x$pdur

## Remove all probe=0 
# Check if there are aphids without any probes (with probe duration=0), because they will be #removed completely
min(tapply(x$pdur,x$id,sum))
# Ethovision gives by default 150 probes per arena, most of them are 'empty' (zero) and should be  
# removed
x <- subset(x, x$pstart!=0)


################################################################
## Part 2. Exclude zone transition problems
x$id <- as.numeric(x$id)
x <- x[order(x$id,x$pstart),]

# First calculate the duration of the previous probe for each probe

df <- x
outp=matrix(nr=0,nc=1) # dimensions of new matrix
id.ok=numeric(0)
mini=min(df$id)
maxi=max(df$id)
df2=numeric(0)
df3=numeric(0)
df4=numeric(0)
probnum=numeric(0)

for (i in mini:maxi) {
if (sum(df$id==i)!=0) {
id.ok=c(id.ok,i)
}}

ll=length(id.ok)	# number of plant id's 

for (i in 1:ll) {		
  
  df2=cbind(df[which(df$id==id.ok[i]),]) 
  probnum <- as.numeric(dim(df2)[1])
    if(probnum>1){			
    df3 <- c(0,df2[1:(probnum-1),6]) #column 6 is pdur
    outp <- c(outp,df3)  }
  else {
    if (probnum==1) {
      outp <- c(outp,0)   }}
}

x <- cbind(x,outp) 
colnames (x)[9] <- "pdur.prev"

# Then calculate the start of the previous probe for each probe

df <- x
outp=matrix(nr=0,nc=1) 
id.ok=numeric(0)
mini=min(df$id)
maxi=max(df$id)
df2=numeric(0)
df3=numeric(0)
df4=numeric(0)
probnum=numeric(0)

for (i in mini:maxi) {
if (sum(df$id==i)!=0) {
id.ok=c(id.ok,i)
}}

ll=length(id.ok)	# number of plant id's 

for (i in 1:ll) {		
df2=cbind(df[which(df$id==id.ok[i]),]) 
probnum <- as.numeric(dim(df2)[1])
if(probnum>1){			
df3 <- c(0,df2[1:(probnum-1),7]) # column 7 is pstart
outp <- c(outp,df3)	
}

else {
if (probnum==1) {
outp <- c(outp,0)	
}}}

x <- cbind(x,outp) 
colnames (x)[10] <- "pstart.prev"


## Label zone transition problems:
# Adjust value to end time of recording (8h = 28800 seconds):
stoprec <- 28800 

# Probes are labelled "0" (no zone problem) if:
#- there are no previous probes, or
#- probes were interrupted by the end of the recording, or
#- the preceding non-probe duration > 15 sec, or
#- the duration of current probe >= 3 sec
x$zoneproblem <- ifelse(x$pdur.prev==0,"0", 
		ifelse(x$pend>=stoprec,"0",	
		ifelse((x$pstart-(x$pstart.prev+x$pdur.prev))>15,"0",	
		ifelse(x$pdur>3,"0","1"))))	
head(x)

# How many zone transition problems are there?
check <- subset(x,x$zoneproblem==1)
nrow(check)
nrow(check)/nrow(x)

# Remove zone transition problems
x <- subset(x,x$zoneproblem==0)

# Make a column with probe numbers per replicate
total=NULL
ll=length(x$id) 
for( i in 1:ll){ if(sum(x$id==i)!=0){
	total=c(total,sum(x$id==i))
}
}
probe.id<-NULL
for (i in 1:length(total)) {
	probe.id=c(probe.id,1:total[i])
}
x$probe.id<-probe.id


################################################################
## Part 3. Feature extraction

# Data classification
x <- within(x, {
  acc <- factor(acc)
  id <- factor(id)
  })

# Transfrom seconds to minutes
x$pstart <- x$pstart/60
x$pdur <- x$pdur/60
x$pend <- x$pend/60

x <- x[order(x$id),] 

## Calculate variables per probe category:
# All probes: total duration, number of probes, mean duration per probe
sum.tot <- tapply(x$pdur,x$id,sum)
num.tot <- tapply(x$probe.id,x$id,max)
mean.tot <- sum.tot/num.tot
prob.tot <- cbind(sum.tot,num.tot,mean.tot)

# Non-probings: total duration not probing, number of non-probes, mean duration per non-probe
# Adjust value to end time of recording (in minutes!)
stoprec <- 480
# Duration not probing = recording duration - duration probing 
sum.nprob <- stoprec-sum.tot
# Number of non-probes:
# First add column with label if probes were interrupted by the end of the recording
x$interrupt <- ifelse(x$pend>=stoprec,1,0)
interrupt.sum <- tapply(x$interrupt,x$id,sum)
# In case non of the probes has been interrupted, 
# the number of non-probes = number of probes + 1
num.nprob <- ifelse(interrupt.sum==0,num.tot+1,num.tot)
mean.nprob <- sum.nprob/num.nprob
nprob.tot <- cbind(sum.nprob,num.nprob,mean.nprob)

# Long probes (> 25 min): total duration, number of probes, mean duration per probe
#duration
x.s25 <- ifelse(x$pdur>25,x$pdur,0)
sum.25 <- tapply(x.25,x$id,sum)
#number
x.n25 <- ifelse(x$pdur>25,1,0)
num.25 <- tapply(x.n25,x$id,sum)
#mean
mean.25 <- sum.25/num.25
#latency to first
x.25 <- subset(x,x$label.25==1)
lat.25 <- tapply(x.25$pstart,x.25$id,min)
prob.long <- cbind(sum.25,num.25,mean.25,lat.25)

# Sustained probes (> 35 min): total duration, number of probes, mean duration per probe 
#duration
x.s35 <- ifelse(x$pdur>35,x$pdur,0)
sum.35 <- tapply(x.35,x$id,sum)
#number
x.n35 <- ifelse(x$pdur>35,1,0)
num.35 <- tapply(x.n35,x$id,sum)
#mean
mean.35 <- sum.35/num.35
#latency to first
x.35 <- subset(x,x$label.35==1)
lat.35 <- tapply(x.35$pstart,x.35$id,min)
prob.sust <- cbind(sum.35,num.35,mean.35,lat.35)


## Number of short probes (< 3 min) 
# All short probes
label3 <- ifelse(x$pdur<3,1,0)
num.3 <- tapply(label3,x$id,sum)
# Short probes started in 1st hour
label3.1 <- ifelse(x$pdur<3 & x$pstart<=60,1,0)
num.3.1 <- tapply(label3.1,x$id,sum)
# Short probes started in 2nd hour
label3.2 <- ifelse(x$pdur<3 & x$pstart>60 & x$pstart<=120,1,0)
num.3.2 <- tapply(label3.2,x$id,sum)
# Short probes started in 3rd hour
label3.3 <- ifelse(x$pdur<3 & x$pstart>120 & x$pstart<=180,1,0)
num.3.3 <- tapply(label3.3,x$id,sum)
# Short probes started in 4th hour
label3.4 <- ifelse(x$pdur<3 & x$pstart>180 & x$pstart<=240,1,0)
num.3.4 <- tapply(label3.4,x$id,sum)
# Short probes started in 5th hour
label3.5 <- ifelse(x$pdur<3 & x$pstart>240 & x$pstart<=300,1,0)
num.3.5 <- tapply(label3.5,x$id,sum)
# Short probes started in 6th hour
label3.6 <- ifelse(x$pdur<3 & x$pstart>300 & x$pstart<=360,1,0)
num.3.6 <- tapply(label3.6,x$id,sum)
# Short probes started in 7th hour
label3.7 <- ifelse(x$pdur<3 & x$pstart>360 & x$pstart<=420,1,0)
num.3.7 <- tapply(label3.7,x$id,sum)
# Short probes started in 8th hour
label3.8 <- ifelse(x$pdur<3 & x$pstart>420 & x$pstart<=480,1,0)
num.3.8 <- tapply(label3.8,x$id,sum)
prob.short <- cbind(num.3,num.3.1, num.3.2, num.3.3, num.3.4, num.3.5, num.3.6, num.3.7, num.3.8)

# Other probes <= 25 min: total duration, number of probes, mean duration per probe
#duration
x.soth <- ifelse(x$pdur<=25,x$pdur,0)
sum.oth <- tapply(x.oth,x$id,sum)
#number
x.noth <- ifelse(x$pdur<=25,1,0)
num.oth <- tapply(x.noth,x$id,sum)
#mean
mean.oth <- sum.oth/num.oth
#latency to first
x.oth <- subset(x,x$label.oth==1)
lat.oth <- tapply(x.oth$pstart,x.oth$id,min)
prob.other <- cbind(sum.oth,num.oth,mean.oth,lat.oth)

# Combine independent variables and response variables
p <- cbind(indep,prob.tot, nprob.tot,prob.long,prob.sust,prob.short,prob.other)

# Write response variables to csv file
write.Table(p,"Probes_responsevariables.csv", sep=",",col.names=NA)
